# Supplementary material for: The prognostic significance of human ovarian aging-related signature in breast cancer after surgery: A multicohort study
Source: Front Immunol. 2023 Mar 7;14:1139797. doi: 10.3389/fimmu.2023.1139797 (PMC10027938; doi:10.3389/fimmu.2023.1139797)
Supplement: Supplementary file 9 [file Table_1.xlsx]

## Sheet: Sheet1
Annotation
DNAJC11
RHBDL2 / RP5-864K19.4
PPIH
RNF220
NSUN4 / RAD54L
GSTM4
TRIM33
SV2A
PMF1
C1orf112
C1orf112
RASAL2
AL162431.1
LBR
SRP9
SPRTN
EXO1
EXO1
EXO1
ADSS
SCCPDH
UBXN2A
GCKR
BRE
PPP1CB
BIRC6
PPM1B
MSH6
STON1-GTF2A1L / LHCGR
USP34
ETAA1
ZNF638
AFF3 / LYG1
BCL2L11
BCL2L11
INHBB
CCNT2
RIF1
GORASP2 / TLK1
GORASP2 / TLK1
SLC25A12
HOXD4
CARF/WDR12
IKZF2
TMEM169
ACSL3
DNER
RAD18
PPARG
TGFBR2
SCAP
UQCRC1
MON1A
ITIH3
SLMAP
FAM172BP
ZXDC
PPP2R3A
U2SURP
TSC22D2
TIPARP
PARL
TP63
TP63
OPA1
FGFRL1
BOD1L1
ANAPC4
TBC1D1
DCAF4L1
ZAR1
HELQ
BMPR1B
EIF4E
EIF4E
DDIT4L
RBM46
ACSL1
ZFP42
PAPD7
PAPD7
NADK2
PELO
MIR3977
FBXL17
SPRY4
GEMIN5
SH3PXD2B
CPEB4
RNF44
UIMC1
RREB1
SYCP2L
SYCP2L
GMPR
HIST1H2BJ
OR5V1
PRR3 / HLA-E
MICA / HLA-B
PRRC2A
HLA-DQA1
HLA-DQA1
MLN
SRPK1
OOEP
REV3L
GJA1
L3MBTL3
SERAC1
SOD2
TNRC18
TRA2A
IGFBP1
FIGNL1
GBAS / CCT6A
GBAS / CCT6A
CALCR
STAG3
NAMPT
TNPO3
NOBOX
ESYT2
BLK
EIF4EBP1
PRKDC
CHD7
ZNF704
ESRP1
KLF10
DEPTOR
PVT1
LINC00824
DMRT1
ELAVL2
APTX
DENND1A
BRD3
FAM208B
MCM10
ANKRD30A
SIRT1
DNA2
ENTPD1-AS1
ENTPD1-AS1
BLNK / ZNF518A
ERLIN1
CNNM2
ZRANB1
EBF3
KCNQ1
IPO7
C11orf58
FSHB
WT1
PTPRJ
LRRC32
GAB2
ETS1
WNK1
ING4
PEX5
DPPA3
YBX3
APOLD1
IPO8
PFKM
PRIM1
R3HDM2 / INHBC
HELB
HELB
HELB
HELB
IGF1
CIT
TMEM120B
TMEM120B
ZCCHC8 / HCAR2
CDK2AP1 / SBNO1
PIWIL1
USPL1
BRCA2
FOXO1 / MRPS31
KPNA3
TDRD3
ATXN8OS
RBM26
CHAMP1
PNP
SPTSSA
EAPP
FANCM
FANCM
FANCM
BMP4
RBM25
BAG5
RAD51 / KNL1
INO80
TP53BP1
USP3
ARID3B
ACSBG1
CPEB1
BTBD1
RP11-158M2.5
FANCI / POLG
WASIR2
CDIP1
USP7
C16orf72
GSPT1
FLJ26245
HEATR3
CASC22
FTO
WWOX
MAFTRR
ZFPM1
CBFA2T3
FANCA
FANCA
RPA1
RPAIN
YBX2
TOP3A
ACACA
ERBB2
DNAJC7
BRCA1
MSI2
DDX5
C17orf80
RBBP8
ZCCHC2
BCL2
PQLC1
ARID3A
ATCAY
NMRK2
MAP2K2
ARHGEF18
C19orf57
C19orf57
ZNF208
ZNF728
ZNF91
FAAP24 / CTD-2085J24.4
PPP5C
PNKP / NUP62
TMEM86B
TMEM86B
NLRP11
NLRP11
NLRP4
NLRP4
DEFB125
GPCPD1
MCM8
MCM8
MCM8
ABHD12
SNTA1
CPNE1
SLC9A8 / SPATA2
ADNP
TFAP2C
GNAS
SLCO4A1
SLCO4A1
DIDO1
RTEL1
RUNX1
WRB
NDUFV3
UFD1L
UBE2L3 / YDJC
PPM1F / TOP3B
CHEK2
CHEK2
CHEK2
CHEK2
KDELR3
FAM83F
RIBC2
FANCB
MBTPS2 / YY2
GK
EFHC2
UPRT
ZNF275
